# Supplementary material for: Machine Learning Algorithm to Explore Patients With Heterogeneous Treatment Effects of Clinically Significant CMV Infection and Non‐Relapse Mortality After HSCT
Source: EJHaem. 2025 Aug 9;6(4):e70117. doi: 10.1002/jha2.70117 (PMC12335206; doi:10.1002/jha2.70117)
Supplement: Supplementary file 2 — Supporting File 2: jha270117‐sup‐0002‐tableS1‐S6.xlsx [file JHA2-6-e70117-s002.xlsx]

## Sheet: Table S1
Supplemental Table 1. Prediction of CMV reactivation with GVHD as a time-dependent covariate using Cox proportional hazard model
Characters	exp(coef)	lower .95	upper .95	P value
Acute lymphoblastic leukemia	1.0127	0.9441	1.0863	0.724111
Chronic myeloid leukemia	0.9185	0.8006	1.0539	0.225739
Myelodysplastic syndromes	1.0365	0.9685	1.1093	0.300576
High disease risk	0.9161	0.866	0.9691	0.002273
Patient male sex	0.9773	0.9137	1.0452	0.502353
Donor male sex	1.0429	0.9633	1.1291	0.299966
Female to male	1.0542	0.9493	1.1706	0.323959
Transplantation year (2004-2010)	1.1259	1.0654	1.1898	2.58e-05
Peripheral blood stem cell transplantation	1.004	0.8998	1.1203	0.942754
Cord blood transplantation	0.8021	0.6977	0.922	0.001925
Patient CMV IgG positivity	2.246	2.0639	2.4441	< 2e-16
Donor CMV IgG positivity	0.9141	0.854	0.9784	0.009605
Poor performance status	0.9689	0.8806	1.0661	0.517119
Unrelated donor	1.2123	1.0897	1.3487	0.000402
HLA mismatch	1.3942	1.3081	1.4859	< 2e-16
Total body irradiation	1.1416	1.075	1.2123	1.58e-05
T-cell depletion in vivo	1.739	1.5735	1.9219	< 2e-16
Reduced intensity conditioning	1.0033	0.9427	1.0678	0.91795
Tacrolimus based GVHD prophylaxis	0.9152	0.858	0.9762	0.007095
Mycophenolate mofetil use	0.8248	0.7524	0.9041	3.91e-05
Grade II-IV acute GVHD	1.875	1.7766	1.9788	< 2e-16
Patient age	1.0134	1.011	1.0157	< 2e-16
Donor age	0.9978	0.9947	1.001	0.182983
CMV, cytomegalovirus; HLA, human leukocyte antigen; GVHD, graft-versus-host disease.

## Sheet: Table S2
Supplemental Table 2. Prediction of CMV reactivation without cord blood transplantation using Cox proportional hazard model
Characters	exp(coef)	lower .95	upper .95	P value
Acute lymphoblastic leukemia	1.0125	0.9328	1.0991	0.7656
Chronic myeloid leukemia	0.8596	0.7279	1.0152	0.0748
Myelodysplastic syndromes	0.9837	0.9086	1.0649	0.6838
High disease risk	0.9917	0.9271	1.0607	0.8074
Patient male sex	0.968	0.8957	1.0462	0.4126
Donor male sex	1.0536	0.9575	1.1592	0.2845
Female to male	1.0999	0.9692	1.2483	0.1402
Transplantation year (2004-2010)	1.109	1.0389	1.1838	0.0019
Peripheral blood stem cell transplantation	0.9671	0.8673	1.0784	0.5476
Patient CMV IgG positivity	2.1228	1.925	2.3408	<2e-16
Donor CMV IgG positivity	0.9295	0.8688	0.9945	0.0339
Poor performance status	1.0577	0.9388	1.1917	0.3563
Unrelated donor	1.1261	1.0106	1.2548	0.0314
HLA mismatch	1.3358	1.2524	1.4246	<2e-16
Total body irradiation	1.0638	0.9931	1.1394	0.0779
T-cell depletion in vivo	1.6816	1.5131	1.8689	<2e-16
Reduced intensity conditioning	0.957	0.8875	1.0319	0.2526
Tacrolimus based GVHD prophylaxis	1.0718	0.9891	1.1613	0.0904
Mycophenolate mofetil use	1.2098	1.0362	1.4125	0.0159
Grade II-IV acute GVHD	2.1221	1.9909	2.2621	<2e-16
Patient age	1.0141	1.0113	1.017	<2e-16
Donor age	0.9973	0.9942	1.0005	0.0978
CMV, cytomegalovirus; HLA, human leukocyte antigen; GVHD, graft-versus-host disease.

## Sheet: Table S3
Supplemental Table 3. Prediction of CMV reactivation without GVHD using Cox proportional hazard model
Characters	exp(coef)	lower .95	upper .95	P value
Acute lymphoblastic leukemia	1.036	0.9678	1.109	0.309002
Chronic myeloid leukemia	0.921	0.7993	1.0613	0.25553
Myelodysplastic syndromes	1.0322	0.9614	1.1083	0.382153
High disease risk	0.9321	0.8803	0.987	0.015976
Patient male sex	0.9712	0.9078	1.039	0.395435
Donor male sex	1.0701	0.9868	1.1604	0.1013
Female to male	1.0776	0.9688	1.1986	0.16898
Transplantation year (2004-2010)	1.1413	1.0794	1.2067	3.35e-06
Peripheral blood stem cell transplantation	1.0203	0.914	1.139	0.720175
Cord blood transplantation	0.8621	0.7504	0.9905	0.036206
Patient CMV IgG positivity	2.2238	2.0466	2.4164	< 2e-16
Donor CMV IgG positivity	0.9147	0.8558	0.9777	0.008688
Poor performance status	0.9553	0.863	1.0574	0.377381
Unrelated donor	1.2604	1.1333	1.4018	1.99e-05
HLA mismatch	1.4802	1.3887	1.5777	< 2e-16
Total body irradiation	1.1498	1.0816	1.2224	7.71e-06
T-cell depletion in vivo	1.6605	1.5126	1.8229	< 2e-16
Reduced intensity conditioning	0.9927	0.9318	1.0576	0.820415
Tacrolimus based GVHD prophylaxis	0.8973	0.8405	0.9579	0.001158
Mycophenolate mofetil use	0.8515	0.7765	0.9337	0.000632
Patient age	1.0129	1.0105	1.0152	< 2e-16
Donor age	1.0002	0.9971	1.0034	0.882442
CMV, cytomegalovirus; HLA, human leukocyte antigen; GVHD, graft-versus-host disease.

## Sheet: Table S4
Supplemental Table 4. Prediction of NRM with GVHD and csCMVi as time-dependent covariates using Cox proportional hazard model
	Baseline					Interaction term
Characters	exp(coef)	lower .95	upper .95	P value		exp(coef)	lower .95	upper .95	P value
Clinically significant CMV infection	1.6679	0.8309	3.3479	0.15018
Grade II-IV acute GVHD	1.7209	1.59	1.8625	< 2e-16
Acute lymphoblastic leukemia	1.0785	0.9147	1.2717	0.36832		1.1	0.8906	1.3587	0.37645
Chronic myeloid leukemia	0.8097	0.5655	1.1593	0.249		1.5212	0.9818	2.3568	0.06042
Myelodysplastic syndromes	0.9843	0.8267	1.172	0.85909		1.1269	0.9072	1.3998	0.28038
High disease risk	1.3944	1.208	1.6095	5.58e-06		0.8351	0.6976	0.9997	0.04959
Patient male sex	1.2017	1.0144	1.4236	0.03353		0.9604	0.7765	1.188	0.70982
Donor male sex	1.1188	0.9055	1.3824	0.29828		1.0286	0.7859	1.3461	0.83738
Female to male	1.1575	0.89	1.5052	0.27531		1.1563	0.8285	1.6138	0.3931
Transplantation year (2004-2010)	1.1298	0.9904	1.2889	0.06935		1.0048	0.85	1.1878	0.95496
Peripheral blood stem cell transplantation	1.2139	0.9556	1.542	0.11226		1.1389	0.831	1.5609	0.41854
Cord blood transplantation	1.088	0.783	1.5119	0.61517		0.7671	0.5027	1.1706	0.21887
Patient CMV IgG positivity	0.9196	0.7991	1.0583	0.24231		0.9925	0.8082	1.2188	0.94238
Donor CMV IgG positivity	0.9595	0.8185	1.1248	0.61051		1.0773	0.8817	1.3161	0.46643
Poor performance status	1.8098	1.478	2.216	9.41e-09		0.7043	0.539	0.9203	0.01021
Unrelated donor	1.3766	1.0681	1.7741	0.01354		0.9572	0.6898	1.3283	0.79379
HLA mismatch	1.9561	1.6842	2.2717	< 2e-16		0.6613	0.5452	0.8022	2.71e-05
Total body irradiation	0.8925	0.7742	1.0289	0.11694		1.1711	0.9771	1.4037	0.08747
T-cell depletion in vivo	0.7351	0.5592	0.9663	0.02744		1.4773	1.0718	2.0361	0.01713
Reduced intensity conditioning	1.0612	0.9106	1.2366	0.44684		0.874	0.7211	1.0592	0.16967
Tacrolimus based GVHD prophylaxis	1.0046	0.8467	1.1918	0.95845		0.934	0.7556	1.1545	0.52753
Mycophenolate mofetil use	1.0669	0.871	1.3068	0.53156		1.1819	0.9103	1.5346	0.2096
Patient age	1.0206	1.0146	1.0267	1.96e-11		1.0206	0.9937	1.0093	0.71093
Donor age	1.0111	1.0036	1.0186	0.00369		1.0111	0.9859	1.0045	0.31098

## Sheet: Table S5
Supplemental Table 5. Prediction of NRM without cord blood transplantation using Cox proportional hazard model
	Baseline					Interaction term
Characters	exp(coef)	lower .95	upper .95	P value		exp(coef)	lower .95	upper .95	P value
Clinically significant CMV infection	1.699	0.8023	3.5977	0.16615
Grade II-IV acute GVHD	1.8632	1.6986	2.0438	< 2e-16
Acute lymphoblastic leukemia	1.1599	0.9603	1.401	0.12364		1.0487	0.8239	1.3349	0.69923
Chronic myeloid leukemia	0.9157	0.6033	1.3897	0.67894		1.5501	0.9375	2.5631	0.08759
Myelodysplastic syndromes	1.0872	0.8905	1.3273	0.4118		1.0391	0.8103	1.3325	0.76266
High disease risk	1.4139	1.1962	1.6713	4.91e-05		0.8284	0.6716	1.0216	0.07841
Patient male sex	1.14	0.9348	1.3902	0.19551		0.9611	0.751	1.23	0.75267
Donor male sex	1.082	0.843	1.3888	0.53607		1.0548	0.7695	1.4459	0.74033
Female to male	1.2566	0.9221	1.7125	0.14806		1.17	0.7922	1.728	0.42997
Transplantation year (2004-2010)	1.1616	0.996	1.3548	0.05631		1.0197	0.8391	1.2392	0.84442
Peripheral blood stem cell transplantation	1.2314	0.9649	1.5714	0.09436		1.1527	0.8362	1.5891	0.38545
Patient CMV IgG positivity	0.8388	0.7117	0.9885	0.03593		1.1266	0.888	1.4293	0.3262
Donor CMV IgG positivity	0.9664	0.8226	1.1352	0.67706		1.0426	0.8512	1.2772	0.68672
Poor performance status	2.0568	1.5914	2.6583	3.59e-08		0.6237	0.447	0.8702	0.00546
Unrelated donor	1.3821	1.0601	1.802	0.01679		0.9799	0.696	1.3797	0.90744
HLA mismatch	1.9131	1.6426	2.2283	< 2e-16		0.6737	0.553	0.8207	8.8e-05
Total body irradiation	0.9292	0.7856	1.0992	0.39171		1.1582	0.9385	1.4294	0.17117
T-cell depletion in vivo	0.7124	0.5355	0.9477	0.01986		1.4837	1.0613	2.0743	0.02101
Reduced intensity conditioning	1.0841	0.9042	1.2998	0.38307		0.8956	0.7146	1.1226	0.33887
Tacrolimus based GVHD prophylaxis	1.0564	0.859	1.2993	0.60304		0.8956	0.6918	1.1594	0.40257
Mycophenolate mofetil use	0.935	0.6437	1.3581	0.72401		1.3059	0.8265	2.0635	0.25284
Patient age	1.0199	1.0126	1.0273	8.09e-08		0.9993	0.9902	1.0085	0.88215
Donor age	1.0116	1.004	1.0193	0.00279		0.9954	0.9859	1.0049	0.34151

## Sheet: Table S6
Supplemental Table 6. Prediction of NRM without GVHD or csCMVi using Cox proportional hazard model
Characters	exp(coef)	lower .95	upper .95	P value
Acute lymphoblastic leukemia	1.1788	1.0596	1.311	0.002486
Chronic myeloid leukemia	0.9182	0.7428	1.135	0.429876
Myelodysplastic syndromes	0.8971	0.8065	0.998	0.045853
High disease risk	1.6106	1.4746	1.759	< 2e-16
Patient male sex	1.1619	1.0462	1.29	0.005057
Donor male sex	1.1591	1.0135	1.326	0.031141
Female to male	1.2792	1.0824	1.512	0.003874
Transplantation year (2004-2010)	1.1118	1.02	1.212	0.015997
Peripheral blood stem cell transplantation	1.3377	1.1292	1.585	0.000762
Cord blood transplantation	1.0595	0.855	1.313	0.597289
Patient CMV IgG positivity	0.9672	0.8718	1.073	0.529245
Donor CMV IgG positivity	1.0112	0.9142	1.118	0.828543
Poor performance status	1.729	1.5112	1.978	1.58e-15
Unrelated donor	1.3334	1.1278	1.576	0.000756
HLA mismatch	1.6075	1.4583	1.772	< 2e-16
Total body irradiation	0.9832	0.8984	1.076	0.711823
T-cell depletion in vivo	1.0099	0.8685	1.174	0.898062
Reduced intensity conditioning	0.9433	0.8578	1.037	0.22884
Tacrolimus based GVHD prophylaxis	0.9558	0.8633	1.058	0.383854
Mycophenolate mofetil use	1.2019	1.0534	1.371	0.006256
Patient age	1.0235	1.0197	1.027	< 2e-16
Donor age	1.011	1.0062	1.016	6.43e-06
